# Supplementary material for: Simulated microgravity triggers a membrane adaptation to stress in E. coli REL606
Source: BMC Microbiol. 2025 Jun 9;25:362. doi: 10.1186/s12866-025-04064-7 (PMC12147273; doi:10.1186/s12866-025-04064-7)
Supplement: Supplementary file 2 — Supplementary Material 2. [file 12866_2025_4064_MOESM2_ESM.xlsx]

## Sheet: DM25_T1_DEGs
Locus_tag	Orientation	Name	Symbol	GeneType	ProteinAccession	ProteinName	Locus tag	log2FoldChange	pvalue	padj
ECB_RS21640	minus	DUF1471 family protein YjfY	yjfY	protein-coding	WP_000492914.1	DUF1471 family protein YjfY	ECB_RS21640	2.68814	5.48642e-09	2.4058e-05
ECB_RS05615	minus	biofilm formation regulator BssS	bssS	protein-coding	WP_000414437.1	biofilm formation regulator BssS	ECB_RS05615	2.13394	1.17297e-07	0.000257174
ECB_RS10880	minus	Yip1 family protein	yohC	protein-coding	WP_001319944.1	Yip1 family protein	ECB_RS10880	1.82622	2.31986e-07	0.000339086
ECB_RS06180	minus	SpoVR family protein	ycgB	protein-coding	WP_000190854.1	SpoVR family protein	ECB_RS06180	2.09087	7.09852e-07	0.000778175
ECB_RS17780	plus	acid resistance transcriptional activator GadE	gadE	protein-coding	WP_000576690.1	acid resistance transcriptional activator GadE	ECB_RS17780	1.99611	2.81642e-06	0.00205833
ECB_RS25370	minus	DUF1471 family periplasmic protein McbA	mcbA	protein-coding	WP_000710619.1	DUF1471 family periplasmic protein McbA	ECB_RS25370	2.19442	2.72716e-06	0.00205833
ECB_RS06695	minus	osmotically-inducible lipoprotein OsmB	osmB	protein-coding	WP_000498253.1	osmotically-inducible lipoprotein OsmB	ECB_RS06695	1.85656	3.75403e-06	0.00235163
ECB_RS10900	plus	small membrane protein YohP	yohP	protein-coding	WP_000691708.1	small membrane protein YohP	ECB_RS10900	1.89004	1.86042e-05	0.0101974
ECB_RS04280	plus	biofilm formation regulator BssR	bssR	protein-coding	WP_000497137.1	biofilm formation regulator BssR	ECB_RS04280	-1.68414	5.7147e-05	0.0278433
ECB_RS08695	minus	L,D-transpeptidase LdtE	ldtE	protein-coding	WP_000817105.1	L,D-transpeptidase LdtE	ECB_RS08695	1.37773	0.000119585	0.0524379
ECB_RS06215	plus	GlsB/YeaQ/YmgE family stress response membrane protein	ymgE	protein-coding	WP_000511313.1	GlsB/YeaQ/YmgE family stress response membrane protein	ECB_RS06215	1.88975	0.000370199	0.141905
ECB_RS13615	minus	formate hydrogenlyase regulator HycA	hycA	protein-coding	WP_000158054.1	formate hydrogenlyase regulator HycA	ECB_RS13615	2.34373	0.000388337	0.141905
ECB_RS07915	minus	YdeI family stress tolerance OB fold protein	ydeI	protein-coding	WP_000671731.1	YdeI family stress tolerance OB fold protein	ECB_RS07915	2.03149	0.000631888	0.197916
ECB_RS05315	minus	YccJ family protein	yccJ	protein-coding	WP_000107009.1	YccJ family protein	ECB_RS05315	1.3198	0.000814441	0.238088
ECB_RS12805	plus	3-phenylpropionate/cinnamic acid dioxygenase subunit beta	hcaF	protein-coding	WP_001276076.1	3-phenylpropionate/cinnamic acid dioxygenase subunit beta	ECB_RS12805	1.25004	0.00193012	0.49071
ECB_RS01210	plus	uncharacterized gene	NA	pseudogene	NA	NA	ECB_RS01210	-2.37841	0.00441684	0.861755
ECB_RS04455	plus	GPW/gp25 family protein	NA	protein-coding	WP_000177591.1	GPW/gp25 family protein	ECB_RS04455	-1.83022	0.0038713	0.861755
ECB_RS10615	minus	DUF5405 family protein	NA	protein-coding	WP_001277898.1	DUF5405 family protein	ECB_RS10615	-3.68251	0.00454162	0.861755
ECB_RS22565	plus	L-galactonate oxidoreductase	lgoD	protein-coding	WP_000106030.1	L-galactonate oxidoreductase	ECB_RS22565	-1.36222	0.00411248	0.861755
ECB_RS21280	plus	type V toxin-antitoxin system endoribonuclease antitoxin GhoS	ghoS	protein-coding	WP_000398619.1	type V toxin-antitoxin system endoribonuclease antitoxin GhoS	ECB_RS21280	3.2614	0.00613209	0.952556
ECB_RS21570	plus	DUF1190 domain-containing protein	yjfM	protein-coding	WP_000101687.1	DUF1190 domain-containing protein	ECB_RS21570	-1.63167	0.00629969	0.952556
ECB_RS00110	minus	uncharacterized gene	espX1	pseudogene	NA	NA	ECB_RS00110	-1.86184	0.00771476	0.999932
ECB_RS01340	minus	type B 50S ribosomal protein L36	ykgO	protein-coding	WP_000866436.1	type B 50S ribosomal protein L36	ECB_RS01340	-2.64042	0.0256037	0.999932
ECB_RS02605	plus	DUF1364 domain-containing protein	ybcO	protein-coding	WP_000774479.1	DUF1364 domain-containing protein	ECB_RS02605	-1.56795	0.0420132	0.999932
ECB_RS03850	plus	anion permease	ybhI	protein-coding	WP_001036489.1	anion permease	ECB_RS03850	-1.37557	0.0227655	0.999932
ECB_RS06545	minus	general stress protein	yciG	protein-coding	WP_000807651.1	general stress protein	ECB_RS06545	2.41771	0.0171709	0.999932
ECB_RS06880	plus	beta-phosphoglucomutase	pgmB	protein-coding	WP_000775758.1	beta-phosphoglucomutase	ECB_RS06880	-1.39764	0.00924447	0.999932
ECB_RS07750	minus	fimbrial protein	ydeS	protein-coding	WP_000876763.1	fimbrial protein	ECB_RS07750	2.79209	0.0270429	0.999932
ECB_RS12005	minus	transporter YfdV	yfdV	protein-coding	WP_000955025.1	transporter YfdV	ECB_RS12005	-1.48493	0.03712	0.999932
ECB_RS13835	minus	SDR family oxidoreductase	ygcW	protein-coding	WP_000021321.1	SDR family oxidoreductase	ECB_RS13835	-1.39841	0.0322417	0.999932
ECB_RS14260	minus	uncharacterized gene	ygeQ	pseudogene	NA	NA	ECB_RS14260	-1.25963	0.0411213	0.999932
ECB_RS15775	minus	bifunctional threonine ammonia-lyase/L-serine ammonia-lyase TdcB	tdcB	protein-coding	WP_000548347.1	bifunctional threonine ammonia-lyase/L-serine ammonia-lyase TdcB	ECB_RS15775	-1.38332	0.0447791	0.999932
ECB_RS17070	minus	uncharacterized gene	NA	pseudogene	NA	NA	ECB_RS17070	-1.42822	0.0183098	0.999932
ECB_RS17745	plus	hypothetical protein	NA	protein-coding	WP_000020596.1	hypothetical protein	ECB_RS17745	-1.26247	0.0338001	0.999932
ECB_RS19265	plus	uncharacterized gene	NA	tRNA	NA	NA	ECB_RS19265	-1.38184	0.0224173	0.999932
ECB_RS19265	plus	tRNA-Asp	NA	other	NA	NA	ECB_RS19265	-1.38184	0.0224173	0.999932
ECB_RS21285	plus	type V toxin-antitoxin system toxin GhoT	ghoT	protein-coding	WP_001173343.1	type V toxin-antitoxin system toxin GhoT	ECB_RS21285	2.59262	0.0332276	0.999932
ECB_RS21685	minus	enoyl-CoA hydratase/isomerase family protein	NA	protein-coding	WP_001283546.1	enoyl-CoA hydratase/isomerase family protein	ECB_RS21685	-1.64383	0.0322977	0.999932
ECB_RS22970	minus	uncharacterized gene	NA	ncRNA	NA	NA	ECB_RS22970	1.86223	0.013806	0.999932
ECB_RS22970	minus	RtT sRNA	NA	other	NA	NA	ECB_RS22970	1.86223	0.013806	0.999932
ECB_RS24925	plus	uncharacterized gene	NA	pseudogene	NA	NA	ECB_RS24925	-1.34934	0.0221576	0.999932
ECB_RS24955	plus	prophage lysis lipoprotein RzoD	rzoD	protein-coding	WP_001228696.1	prophage lysis lipoprotein RzoD	ECB_RS24955	2.88315	0.01924	0.999932
ECB_RS25215	plus	IS3-like element IS150 family transposase	NA	protein-coding	WP_085947770.1	IS3-like element IS150 family transposase	ECB_RS25215	-1.25577	0.0411925	0.999932
ECB_RS25520	plus	uncharacterized gene	NA	pseudogene	NA	NA	ECB_RS25520	1.89103	0.0198904	0.999932
ECB_RS25820	minus	uncharacterized gene	NA	pseudogene	NA	NA	ECB_RS25820	-1.7221	0.00970735	0.999932
ECB_RS26050	plus	uncharacterized gene	NA	pseudogene	NA	NA	ECB_RS26050	-3.3223	0.0160047	0.999932

## Sheet: DM25_T2_DEGs
Locus_tag	Orientation	Name	Symbol	ProteinAccession	ProteinName	Locus tag	log2FoldChange	pvalue	padj
ECB_RS00330	minus	L-arabinose isomerase	araA	WP_000151718.1	L-arabinose isomerase	ECB_RS00330	2.21866	1.81763e-06	0.00398516
ECB_RS00335	minus	ribulokinase	araB	WP_000951777.1	ribulokinase	ECB_RS00335	2.13782	1.60421e-06	0.00398516
ECB_RS26185	plus	uncharacterized gene	NA	NA	NA	ECB_RS26185	1.93514	6.32112e-05	0.0692953
ECB_RS00325	minus	L-ribulose-5-phosphate 4-epimerase	araD	WP_000888655.1	L-ribulose-5-phosphate 4-epimerase	ECB_RS00325	1.85207	9.58681e-05	0.0840763
ECB_RS09875	minus	arabinose ABC transporter substrate-binding protein AraF	araF	WP_000548675.1	arabinose ABC transporter substrate-binding protein AraF	ECB_RS09875	1.45039	0.000183753	0.134293
ECB_RS14970	minus	type II secretion system minor pseudopilin GspH	gspH	WP_001115147.1	type II secretion system minor pseudopilin GspH	ECB_RS14970	1.4726	0.00131447	0.336676
ECB_RS21035	minus	multidrug efflux transporter periplasmic adaptor subunit MdtN	mdtN	WP_000446378.1	multidrug efflux transporter periplasmic adaptor subunit MdtN	ECB_RS21035	1.33883	0.00153558	0.336676
ECB_RS22630	minus	uncharacterized gene	NA	NA	NA	ECB_RS22630	2.09809	0.00138231	0.336676
ECB_RS22630	minus	tRNA-Leu	NA	NA	NA	ECB_RS22630	2.09809	0.00138231	0.336676
ECB_RS20735	plus	capsule biosynthesis GfcC family protein	yjbG	WP_000595505.1	capsule biosynthesis GfcC family protein	ECB_RS20735	1.67089	0.00258991	0.433642
ECB_RS20980	plus	cytochrome c nitrite reductase Fe-S protein	nrfC	WP_000220281.1	cytochrome c nitrite reductase Fe-S protein	ECB_RS20980	1.4202	0.00375776	0.540525
ECB_RS00210	minus	crotonobetainyl-CoA hydratase	caiD	WP_001295419.1	crotonobetainyl-CoA hydratase	ECB_RS00210	1.34855	0.0050329	0.566607
ECB_RS21555	plus	PspA/IM30 family protein	yjfJ	WP_000511955.1	PspA/IM30 family protein	ECB_RS21555	1.31474	0.0048964	0.566607
ECB_RS26135	plus	uncharacterized gene	NA	NA	NA	ECB_RS26135	-2.13441	0.00497848	0.566607
ECB_RS00560	minus	prepilin peptidase-dependent pilin	ppdD	WP_000360904.1	prepilin peptidase-dependent pilin	ECB_RS00560	1.34319	0.00659684	0.602649
ECB_RS02885	plus	enterobactin biosynthesis protein YbdZ	ybdZ	WP_000885798.1	enterobactin biosynthesis protein YbdZ	ECB_RS02885	2.99906	0.00779027	0.60328
ECB_RS11205	minus	heme exporter protein CcmD	ccmD	WP_000186540.1	heme exporter protein CcmD	ECB_RS11205	1.83366	0.00863621	0.60328
ECB_RS12155	plus	uncharacterized gene	NA	NA	NA	ECB_RS12155	2.28545	0.00742077	0.60328
ECB_RS12155	plus	tRNA-Val	NA	NA	NA	ECB_RS12155	2.28545	0.00742077	0.60328
ECB_RS18160	plus	2,3-diketo-L-gulonate TRAP transporter small permease YiaM	yiaM	WP_000721664.1	2,3-diketo-L-gulonate TRAP transporter small permease YiaM	ECB_RS18160	2.11839	0.0083804	0.60328
ECB_RS16500	minus	multidrug efflux transporter transcriptional repressor AcrS	acrS	WP_001129518.1	multidrug efflux transporter transcriptional repressor AcrS	ECB_RS16500	2.02632	0.0102888	0.626615
ECB_RS02540	minus	TraR/DksA family transcriptional regulator	NA	WP_000763373.1	TraR/DksA family transcriptional regulator	ECB_RS02540	1.34369	0.011553	0.649488
ECB_RS10395	minus	colanic acid polymerase WcaD	wcaD	WP_000107816.1	colanic acid polymerase WcaD	ECB_RS10395	1.41818	0.0135402	0.72407
ECB_RS02630	minus	IS1-like element IS1A family transposase	NA	WP_103215986.1	IS1-like element IS1A family transposase	ECB_RS02630	1.41035	0.0162158	0.775065
ECB_RS14915	minus	SDR family oxidoreductase	NA	WP_072094256.1	SDR family oxidoreductase	ECB_RS14915	1.45917	0.0193177	0.822408
ECB_RS25870	plus	uncharacterized gene	NA	NA	NA	ECB_RS25870	3.20322	0.0192527	0.822408
ECB_RS02610	plus	crossover junction endodeoxyribonuclease RusA	rusA	WP_001099655.1	crossover junction endodeoxyribonuclease RusA	ECB_RS02610	1.64203	0.0199926	0.825655
ECB_RS22000	plus	uncharacterized gene	NA	NA	NA	ECB_RS22000	1.56179	0.0198676	0.825655
ECB_RS22000	plus	tRNA-Leu	NA	NA	NA	ECB_RS22000	1.56179	0.0198676	0.825655
ECB_RS02705	plus	hypothetical protein	NA	WP_000355602.1	hypothetical protein	ECB_RS02705	1.38706	0.0229628	0.826782
ECB_RS14920	minus	IS1-like element IS1A family transposase	NA	WP_094096600.1	IS1-like element IS1A family transposase	ECB_RS14920	1.8727	0.021762	0.826782
ECB_RS06090	minus	glycine zipper domain-containing protein	ymgG	WP_000726974.1	glycine zipper domain-containing protein	ECB_RS06090	1.705	0.0310579	0.891446
ECB_RS20995	plus	heme lyase NrfEFG subunit NrfF	nrfF	WP_000033487.1	heme lyase NrfEFG subunit NrfF	ECB_RS20995	1.50913	0.0398066	0.942876
ECB_RS25855	minus	hypothetical protein	NA	WP_001021473.1	hypothetical protein	ECB_RS25855	1.83445	0.0443255	0.957474

## Sheet: DM2000_T1
Locus_tag	Orientation	Name	Symbol	ProteinAccession	ProteinName	Locus tag	log2FoldChange	pvalue	padj
ECB_RS00110	minus	uncharacterized gene	espX1	NA	NA	ECB_RS00110	2.08577	0.00775073	0.999999
ECB_RS02540	minus	TraR/DksA family transcriptional regulator	NA	WP_000763373.1	TraR/DksA family transcriptional regulator	ECB_RS02540	-2.46145	0.0055346	0.999999
ECB_RS04280	plus	biofilm formation regulator BssR	bssR	WP_000497137.1	biofilm formation regulator BssR	ECB_RS04280	1.44168	0.000554862	0.999999
ECB_RS04370	plus	TraR/DksA family transcriptional regulator	NA	WP_000752619.1	TraR/DksA family transcriptional regulator	ECB_RS04370	3.29878	0.0197444	0.999999
ECB_RS07050	minus	double-strand break reduction protein RcbA	rcbA	WP_000276809.1	double-strand break reduction protein RcbA	ECB_RS07050	2.57152	0.0402988	0.999999
ECB_RS07085	plus	superinfection exclusion B family protein	sieB	WP_001312793.1	superinfection exclusion B family protein	ECB_RS07085	2.37693	0.00184436	0.999999
ECB_RS07140	plus	hypothetical protein	NA	WP_000355360.1	hypothetical protein	ECB_RS07140	2.7417	0.0211285	0.999999
ECB_RS07745	minus	fimbrial protein	ydeR	WP_000825452.1	fimbrial protein	ECB_RS07745	2.25532	0.0280849	0.999999
ECB_RS10560	minus	GPW/gp25 family protein	NA	WP_000127144.1	GPW/gp25 family protein	ECB_RS10560	1.41181	0.040461	0.999999
ECB_RS12810	plus	bifunctional 3-phenylpropionate/cinnamic acid dioxygenase ferredoxin subunit	hcaC	WP_001080102.1	bifunctional 3-phenylpropionate/cinnamic acid dioxygenase ferredoxin subunit	ECB_RS12810	1.43322	0.0103763	0.999999
ECB_RS13855	plus	cell envelope stress response protein YqcG	yqcG	WP_001288228.1	cell envelope stress response protein YqcG	ECB_RS13855	-2.63176	0.0435065	0.999999
ECB_RS14610	minus	PTS mannitol transporter subunit IIA	cmtB	WP_001239647.1	PTS mannitol transporter subunit IIA	ECB_RS14610	1.73444	0.0478088	0.999999
ECB_RS15565	minus	tRNA-binding protein	ygjH	WP_000450594.1	tRNA-binding protein	ECB_RS15565	-1.52965	0.0156006	0.999999
ECB_RS18935	minus	YidB family protein	yidB	WP_000522208.1	YidB family protein	ECB_RS18935	-1.46071	0.00024776	0.999999
ECB_RS19270	plus	uncharacterized gene	NA	NA	NA	ECB_RS19270	1.41092	0.0338309	0.999999
ECB_RS19270	plus	tRNA-Trp	NA	NA	NA	ECB_RS19270	1.41092	0.0338309	0.999999
ECB_RS21315	minus	uncharacterized gene	NA	NA	NA	ECB_RS21315	-1.57711	0.0246678	0.999999
ECB_RS21315	minus	tRNA-Phe	NA	NA	NA	ECB_RS21315	-1.57711	0.0246678	0.999999
ECB_RS21560	plus	YjfK family protein	yjfK	WP_000012548.1	YjfK family protein	ECB_RS21560	1.94995	0.0100006	0.999999
ECB_RS24955	plus	prophage lysis lipoprotein RzoD	rzoD	WP_001228696.1	prophage lysis lipoprotein RzoD	ECB_RS24955	-3.5749	0.00249017	0.999999
ECB_RS25515	plus	uncharacterized gene	NA	NA	NA	ECB_RS25515	-1.37997	0.0407886	0.999999
ECB_RS25815	plus	transcriptional activator TdcR	tdcR	WP_001301311.1	transcriptional activator TdcR	ECB_RS25815	-4.24848	0.00127189	0.999999
ECB_RS25835	minus	uncharacterized gene	NA	NA	NA	ECB_RS25835	2.86099	0.0116869	0.999999
ECB_RS25855	minus	hypothetical protein	NA	WP_001021473.1	hypothetical protein	ECB_RS25855	3.35653	0.00985778	0.999999
ECB_RS25955	minus	uncharacterized gene	NA	NA	NA	ECB_RS25955	-1.3019	0.0465735	0.999999

## Sheet: DM2000_T2
Locus_tag	Orientation	Name	Symbol	ProteinAccession	ProteinName	Locus tag	log2FoldChange	pvalue	padj
ECB_RS21215	minus	arginine decarboxylase	adiA	WP_012767781.1	arginine decarboxylase	ECB_RS21215	1.86193	1.56701e-08	6.87133e-05
ECB_RS06390	plus	nitrate reductase subunit beta	narH	WP_000702660.1	nitrate reductase subunit beta	ECB_RS06390	1.66114	7.35637e-08	0.000161288
ECB_RS06385	plus	nitrate reductase subunit alpha	narG	WP_000032935.1	nitrate reductase subunit alpha	ECB_RS06385	1.28788	2.20121e-07	0.000321743
ECB_RS17995	minus	MFS transporter	yhjX	WP_000189015.1	MFS transporter	ECB_RS17995	1.5297	3.25536e-07	0.000356868
ECB_RS20570	minus	sigma D regulator	rsd	WP_000934302.1	sigma D regulator	ECB_RS20570	-1.29287	6.08677e-06	0.00333631
ECB_RS09370	minus	long-chain-fatty-acid--CoA ligase FadD	fadD	WP_000758422.1	long-chain-fatty-acid--CoA ligase FadD	ECB_RS09370	-1.47178	2.05379e-05	0.0071758
ECB_RS03300	minus	uncharacterized gene	NA	NA	NA	ECB_RS03300	-1.8321	3.81344e-05	0.00971739
ECB_RS03300	minus	tRNA-Gln	NA	NA	NA	ECB_RS03300	-1.8321	3.81344e-05	0.00971739
ECB_RS12265	minus	SDR family oxidoreductase UcpA	ucpA	WP_000517428.1	SDR family oxidoreductase UcpA	ECB_RS12265	-1.32273	4.23656e-05	0.00971739
ECB_RS05415	plus	phosphate starvation-inducible protein PhoH	phoH	WP_000533522.1	phosphate starvation-inducible protein PhoH	ECB_RS05415	-1.34482	0.00078497	0.0395643
ECB_RS25105	minus	protein YpfM	ypfM	WP_001386977.1	protein YpfM	ECB_RS25105	-1.30614	0.00443682	0.10133
ECB_RS25010	plus	protein YoaJ	yoaJ	WP_001386836.1	protein YoaJ	ECB_RS25010	1.44501	0.0310248	0.282582
ECB_RS20930	minus	superoxide response transcriptional regulator SoxS	soxS	WP_000019358.1	superoxide response transcriptional regulator SoxS	ECB_RS20930	-1.53832	0.0357577	0.304781
