# Supplementary material for: Simulated microgravity triggers a membrane adaptation to stress in E. coli REL606
Source: BMC Microbiol. 2025 Jun 9;25:362. doi: 10.1186/s12866-025-04064-7 (PMC12147273; doi:10.1186/s12866-025-04064-7)
Supplement: Supplementary file 3 — Supplementary Material 3. [file 12866_2025_4064_MOESM3_ESM.xlsx]

## Sheet: Supplemental_Data_2_Normalized_
x	DM25_T2_SuG	DM25_T2_S	DM25_T2_R	DM25_T1_SuG	DM25_T1_S	DM25_T1_R	DM25_T0	DM2000_T2_SuG	DM2000_T2_S	DM2000_T2_R	DM2000_T1_SuG	DM2000_T1_S	DM2000_T1_R	DM2000_T0	Symbol
ECB_RS00110	21.6618	15.2366	15.0948	3.19904	6.39264	11.7523	11.3315	257.887	223.476	183.866	8.07513	5.41711	1.84694	6.58567	espX1
ECB_RS00210	28.1327	17.3983	11.5236	12.1805	9.44676	12.7114	22.0984	258.848	236.718	247.603	9.87617	11.7762	13.9899	15.1461	caiD
ECB_RS00325	88.2122	17.0024	24.1005	11.8947	15.3882	10.1416	29.5597	255.733	230.773	241.008	15.5154	7.43751	11.8613	22.5045	araD
ECB_RS00330	547.842	93.6566	117.446	56.5216	53.8213	62.6001	89.8385	642.997	596.99	710.853	39.5851	48.3307	52.6825	70.6814	araA
ECB_RS00335	762.598	162.269	173.212	32.3612	39.1999	31.0838	69.3242	1029.39	1000.62	1086.01	27.0654	31.7271	33.373	50.1711	araB
ECB_RS00560	22.2451	8.22055	8.51423	6.75987	8.88448	12.2191	24.6565	126.201	131.136	123.441	5.91405	8.18113	6.8502	22.8892	ppdD
ECB_RS01210	47.8042	51.8898	53.3324	1.56181	7.75303	7.66937	16.1428	35.7846	38.3757	36.1622	4.80643	4.81355	6.00065	15.5488	NA
ECB_RS01340	10.1122	3.19036	8.75929	5.14295	14.3236	32.9008	10.6225	38.9153	32.4736	25.9186	5.60204	9.96515	14.0318	4.1887	ykgO
ECB_RS02540	24.7479	19.6351	9.50519	1.52918	2.82122	3.12974	8.88935	52.2023	31.2561	37.9769	1.14439	2.09769	6.22156	9.00265	NA
ECB_RS02605	14.8128	13.2914	10.8766	2.01357	2.88995	5.99746	19.1762	44.1811	33.7895	25.0386	6.52086	4.40147	4.72938	17.302	ybcO
ECB_RS02610	14.9574	10.7	5.02733	1.70766	1.53279	1.1455	5.34783	64.1313	55.5064	60.5747	2.2175	1.16298	1.08158	2.73497	rusA
ECB_RS02630	13.8693	6.36895	5.15453	24.4379	26.6344	28.8066	4.29655	30.9263	19.2895	25.4897	28.599	24.4365	19.9431	3.2948	NA
ECB_RS02705	14.5477	17.8266	5.49183	0.860732	1.81952	0.572748	2.51305	50.3512	51.4903	41.4107	0.562174	1.17768	0.57715	1.20746	NA
ECB_RS02885	6.26926	0.656635	0.77554	12.4465	17.4019	20.8184	14.3778	53.6652	59.1162	49.0292	29.7866	30.1693	24.7634	11.4542	ybdZ
ECB_RS03300	31.9796	28.446	35.8573	58.6729	69.4168	62.5762	56.823	5.46732	6.75781	19.5082	63.2495	56.5388	59.4001	72.9202	NA
ECB_RS03850	51.9483	35.0573	38.2536	5.47183	7.59108	14.2561	28.2703	372.64	330.801	336.701	6.53435	2.17852	11.6679	10.8985	ybhI
ECB_RS04280	10212.4	9405.58	10817.7	56.8367	134.164	182.575	128.475	34452.9	20339.7	32717.7	154.731	62.6645	57.0002	118.863	bssR
ECB_RS04370	12.2807	18.8318	16.2582	5.68811	2.64822	1.6749	2.39806	52.5268	43.3696	55.8874	1.96695	2.87067	0	1.4099	NA
ECB_RS04455	22.6193	23.5978	17.9831	2.76652	4.88552	9.13741	8.13586	71.9871	68.2701	73.7003	3.64266	5.26978	6.87908	6.95021	NA
ECB_RS05315	13745.2	18871.4	17821.2	112.646	62.6387	44.993	155.227	2409	1109.93	1752.11	77.9491	61.1711	49.0538	166.468	yccJ
ECB_RS05415	86516.2	108514	109770	652.064	463.153	419.378	1112.82	11074.5	19677.4	28127.2	591.393	446.784	444.678	1306.19	phoH
ECB_RS05615	945206	976008	1.06013e+06	4117.5	1000.9	938.1	6392.07	24265.6	29400.5	38067.7	2947.71	2082.05	1861.92	7528.67	bssS
ECB_RS06090	10.6615	8.83103	3.3973	2.66863	1.11642	2.16043	5.80782	45.656	47.9208	37.1122	3.46604	2.56852	1.64877	2.7766	ymgG
ECB_RS06180	334175	321969	376678	1211.55	299.322	284.364	1349.87	7278.1	11923.6	15206	987.666	630.396	573.881	1916.53	ycgB
ECB_RS06215	2017.54	2602.24	2551.5	14.1444	5.18908	3.87365	13.8394	155.841	161.036	167.031	11.0026	7.63604	9.58834	18.423	ymgE
ECB_RS06385	2106.66	2120.49	2256.15	135.977	153.682	148.322	287.347	2575.46	1256.69	1054.54	154.861	153.976	132.989	248.94	narG
ECB_RS06390	879.532	803.636	959.13	97.7946	104.981	114.807	179.238	1841.19	729.785	583.186	113.415	113.962	92.3794	169.056	narH
ECB_RS06545	983.654	1237.21	1114.15	6.60412	3.18035	1.18884	28.6333	37.6904	32.589	29.6418	7.04066	3.31204	5.13526	29.2814	yciG
ECB_RS06695	32634.3	39262.3	40800	139.878	40.1826	38.786	195.415	306.042	123.701	219.465	139.12	92.9374	89.5939	235.476	osmB
ECB_RS06880	24.4758	20.2409	25.495	5.24691	6.82565	13.5965	22.6984	165.679	160.667	157.428	5.82809	7.35258	7.2198	12.1655	pgmB
ECB_RS07050	28.9397	32.1279	23.4211	1.40257	0.833536	0.887124	3.28061	40.9762	27.5132	19.6236	1.92689	2.16756	0.272884	2.02049	rcbA
ECB_RS07085	99.9907	69.9444	82.902	3.77351	3.02368	1.61454	8.54011	96.9178	76.0613	66.3417	8.47273	5.41707	1.63457	7.23391	sieB
ECB_RS07140	6.18815	4.75323	3.99453	1.03571	1.86532	1.50322	3.60709	36.3191	39.5804	29.0856	3.62196	4.06639	0.545768	4.38551	NA
ECB_RS07745	11.8115	8.39373	7.17167	2.09457	2.28168	3.25579	6.25539	95.0128	83.7672	79.3017	3.89121	1.15191	0.876437	4.29869	ydeR
ECB_RS07750	14.5086	7.36504	11.4365	2.79278	3.67141	0.29721	10.5763	101.037	92.303	78.7055	4.4961	2.98089	5.97334	4.52979	ydeS
ECB_RS07915	9158.46	10860	10506	39.9219	6.38799	9.91825	145.113	134.568	117.952	113.329	25.4619	16.8438	23.2646	150.403	ydeI
ECB_RS08695	92720	100616	114251	443.564	170.775	170.683	454.048	1495.92	1398.92	1755.78	352.796	278.693	264.843	633.29	ldtE
ECB_RS09370	2211.27	2521.31	2909.39	718.144	715.325	697.839	834.815	6099.51	13674.3	16914.7	753.359	675.274	667.845	724.943	fadD
ECB_RS09875	570.164	201.169	208.406	36.5691	47.9671	53.322	98.1268	519.077	557.826	673.618	43.267	48.0993	47.2561	87.2574	araF
ECB_RS10395	33.1857	14.4846	12.6341	12.4881	10.2763	10.3414	20.6385	268.359	222.8	202.096	7.55754	5.85144	9.82504	16.8224	wcaD
ECB_RS10560	22.463	23.7277	25.2341	4.63398	5.09183	5.36541	7.61225	86.699	78.8887	79.9518	6.46139	3.87519	2.40915	6.1532	NA
ECB_RS10615	3.31681	3.81903	2.29533	0	1.46747	2.67038	4.14402	55.067	48.2856	59.4306	0.301786	0.323831	1.60319	1.30308	NA
ECB_RS10880	70548.2	76302.5	84925.9	305.839	90.9281	86.2932	297.439	1492.96	1875.87	2651.97	233.607	154.874	142.729	451.18	yohC
ECB_RS10900	39060.9	34429.5	39298.6	108.492	25.0888	29.2245	447.858	154.909	165.338	159.436	93.6822	66.1382	59.8537	443.298	yohP
ECB_RS11205	9.67502	9.21109	2.89867	12.92	12.9789	22.4291	14.3732	61.3373	51.8245	49.1032	10.9902	6.18634	11.3292	19.0746	ccmD
ECB_RS12005	55.0255	56.3961	60.5131	2.64031	8.89959	7.87785	17.7315	223.454	196.275	181.616	5.02939	4.28723	7.12292	14.1616	yfdV
ECB_RS12155	6.50064	5.11249	1.38707	80.2377	97.6327	74.7818	69.0328	25.0713	23.0223	21.3544	72.5996	74.0707	74.7326	81.2333	NA
ECB_RS12265	217.329	242.539	211.289	522.266	538.688	476.8	242.653	3660.51	7205.05	9154.59	431.585	422.641	419.656	221.911	ucpA
ECB_RS12805	102.359	97.6798	79.7074	26.2022	12.7137	10.6869	30.3637	157.495	164.266	175.596	17.3613	13.7787	13.8663	20.2545	hcaF
ECB_RS12810	16.3939	28.087	22.3666	8.53748	7.11891	7.79758	8.0296	66.3059	62.2613	64.4545	8.84714	5.82186	3.23079	12.0099	hcaC
ECB_RS13615	45.3553	34.0987	48.8386	11.0784	9.19373	2.01545	14.4075	120.58	108.25	89.112	10.1261	6.54364	6.95579	15.4918	hycA
ECB_RS13835	21.8718	17.662	18.3312	5.43529	6.19073	14.3411	9.1311	218.756	180.231	162.344	7.63934	4.91645	4.23748	4.38131	ygcW
ECB_RS13855	12.5166	3.72983	7.18363	0.954716	3.02387	1.53687	3.52514	40.1091	33.2506	29.3	0.562174	0.272355	3.50293	1.08734	yqcG
ECB_RS14260	59.5711	55.2541	40.4003	4.02283	8.05915	8.87438	21.7373	200.719	162.182	154.602	12.5105	8.70703	10.6946	20.5594	ygeQ
ECB_RS14610	7.56258	7.09973	12.6171	1.83468	2.87062	3.78399	6.61108	148.812	124.3	121.304	4.52534	4.60369	1.36169	3.02684	cmtB
ECB_RS14915	18.4123	16.1628	6.85532	7.76087	6.78949	6.03164	8.45224	166.567	132.136	126.675	9.69992	8.02264	14.5038	4.85884	NA
ECB_RS14920	7.4608	6.18319	2.15255	8.6289	7.09629	6.39195	6.04535	40.6213	33.345	24.0922	16.9249	9.52415	11.8184	4.86248	NA
ECB_RS14970	26.4343	12.573	9.86076	13.9996	22.091	17.7886	13.5492	210.405	191.522	203.812	15.4346	17.4289	16.9651	11.8875	gspH
ECB_RS15565	60.3743	54.9148	40.3587	7.67296	7.41727	4.50224	13.7459	89.4963	81.9316	72.3913	3.37275	6.53215	9.77405	18.5673	ygjH
ECB_RS15775	29.8832	17.0071	16.4771	4.03663	9.20894	10.4952	16.6434	303.164	254.623	245.65	6.77567	8.7622	5.44077	7.50037	tdcB
ECB_RS16500	15.5855	7.27518	3.92407	4.9877	6.98352	9.05317	9.41275	181.657	156.285	131.214	5.90189	4.28392	6.49694	4.59544	acrS
ECB_RS17070	22.9824	18.5122	21.4981	5.72115	8.85323	14.761	23.7874	246.227	233.115	251.226	8.44807	5.50531	7.41023	14.3505	NA
ECB_RS17745	122.176	124.618	139.603	6.75142	12.2749	16.4427	21.7457	415.894	337.415	291.494	9.35345	8.03045	11.4363	10.0145	NA
ECB_RS17780	12826.4	16509.1	14461.3	56.6803	14.0006	14.1953	2341.7	293.561	197.246	183.437	37.2883	36.5946	39.0628	2175.94	gadE
ECB_RS17995	1564.24	1695.26	1785.87	66.6707	59.1895	59.8541	126.447	1527.96	471.509	529	59.6126	46.638	49.8619	125.888	yhjX
ECB_RS18160	14.1055	5.13591	3.34353	1.85433	1.60176	3.55424	5.05328	109.087	110.161	84.0558	2.22636	0.272355	2.65788	2.16672	yiaM
ECB_RS18935	56.6251	74.9065	65.0426	12.7323	13.8649	5.81158	13.8848	121.764	121.761	121.246	7.85472	10.7867	21.7668	15.1789	yidB
ECB_RS19265	1.50522	2.00537	2.9111	5.5948	7.99384	14.5453	8.44493	20.0279	21.3838	13.6766	10.2174	6.23418	7.98763	10.0557	NA
ECB_RS19270	6.1734	2.85285	2.22488	7.40984	4.96936	5.21265	13.2362	26.0911	25.8936	24.9225	9.44969	6.56543	3.54726	10.9812	NA
ECB_RS20570	2650.63	2694.04	2926.5	1851.84	1939.12	1875.82	1561.49	1320.14	2804.65	3232.96	1622.27	1820.39	1654.57	1688.58	rsd
ECB_RS20735	38.4207	13.7706	12.3042	11.0899	19.1996	12.8595	21.8954	278.311	279.459	294.613	8.71374	6.68667	5.17461	15.1345	yjbG
ECB_RS20930	1658.34	1225.94	1480.81	704.211	549.288	585.823	465.184	595.768	1226.56	1729.4	267.961	383.053	294.997	623.014	soxS
ECB_RS20980	28.478	20.2825	10.9627	14.4215	11.8739	14.4352	24.2641	261.451	240.056	238.097	8.44154	11.0992	11.0811	13.6146	nrfC
ECB_RS20995	7.04486	3.85255	2.57648	1.83118	2.67586	5.179	5.34036	92.9423	87.3122	78.902	4.1733	3.91925	5.29789	6.49151	nrfF
ECB_RS21035	41.4336	19.8248	16.812	17.7645	22.1398	11.8656	29.3144	419.242	401.326	414.804	18.4462	15.1586	18.1501	26.3774	mdtN
ECB_RS21215	791.027	772.904	781.554	164.866	171.289	175.996	289.27	4024.98	1049.3	1107.11	161.952	150.053	166.797	304.804	adiA
ECB_RS21280	30.3293	27.5943	22.3809	3.66029	1.60176	0.391372	4.74275	85.91	69.2691	64.9333	3.90107	2.88536	3.23079	3.90989	ghoS
ECB_RS21285	45.2087	66.4337	52.953	2.42228	1.35717	0.275538	3.02407	26.4947	28.2654	22.3371	1.41595	2.13447	1.05244	2.96769	ghoT
ECB_RS21315	53.2403	57.6362	48.9432	6.78729	4.42757	5.85147	6.80149	51.0605	49.1328	48.8732	2.85095	9.26286	8.4856	5.46919	NA
ECB_RS21555	27.3166	18.3849	10.9654	6.8094	6.15518	10.5347	12.9557	206.297	215.006	176.638	8.80377	7.96758	8.77442	10.9487	yjfJ
ECB_RS21560	13.48	8.50936	9.38512	8.44987	2.85515	8.8837	7.70466	167.163	121.328	111.91	11.3352	4.51538	2.86102	5.82376	yjfK
ECB_RS21570	32.8416	35.5343	38.0122	3.80588	10.4709	11.9937	11.5372	143.853	128.575	117.673	11.6682	8.03034	12.8881	10.2179	yjfM
ECB_RS21640	57993.2	58399.6	63015.1	181.635	26.7632	28.2691	263.623	193.629	143.665	205.707	138.001	90.3059	85.8373	328.759	yjfY
ECB_RS21685	16.2456	8.91834	7.61309	4.06562	6.88432	12.6749	13.5577	209.001	200.289	184.434	5.22452	3.20522	3.50791	8.70571	NA
ECB_RS22000	9.03849	5.92397	3.34778	6.77093	4.60649	6.48093	13.2924	64.5487	57.0088	54.9538	5.65955	5.06757	7.30148	11.5844	NA
ECB_RS22565	38.4757	28.1224	26.5158	10.1861	16.8488	26.353	31.6338	364.332	357.884	329.669	18.8002	10.0763	14.5737	25.5329	lgoD
ECB_RS22630	10.0812	6.12893	2.56799	27.9769	24.9133	26.5367	18.3534	35.7554	27.2831	36.1687	25.5914	32.9926	28.3101	31.7252	NA
ECB_RS22970	165.313	177.264	152.572	6.89947	10.4704	1.85575	20.5304	64.2332	67.1744	62.5624	5.98038	9.31467	7.34723	19.4336	NA
ECB_RS24925	31.5301	36.0931	43.718	5.12812	4.12016	13.1829	13.5287	153.426	131.057	115.831	5.2786	6.83027	5.06378	8.32007	NA
ECB_RS24955	27.2169	25.4697	35.7595	1.75019	2.36614	0	6.56928	61.6552	48.3858	49.3655	0	2.37369	2.62009	5.24169	rzoD
ECB_RS25010	79.4136	77.8923	77.4528	1.86732	2.97788	3.66815	8.6518	8.00491	4.51183	2.82026	4.14242	5.45388	4.91865	15.2865	yoaJ
ECB_RS25105	552.226	477.14	517.632	100.504	113.433	108.492	91.0254	3327.18	5031.79	8226.51	67.1031	51.1789	51.8099	20.3316	ypfM
ECB_RS25215	7.78105	3.78055	8.67719	4.65672	6.59069	10.6049	8.5003	43.6015	37.0922	30.7764	8.75842	11.2168	7.57437	7.06237	NA
ECB_RS25370	33213.4	29452.7	33516.6	100.163	22.9176	21.8036	202.816	219.069	158.529	209.148	76.4742	62.5803	55.3386	242.253	mcbA
ECB_RS25515	36.4745	17.6881	25.1185	3.76335	5.34689	5.19304	16.8842	223.248	191.083	177.592	3.20531	3.56238	8.20449	9.1073	NA
ECB_RS25520	749.25	557.454	594.845	5.8942	5.40758	1.49352	23.4042	78.7247	62.5836	50.3476	5.11772	4.95682	4.7058	20.3237	NA
ECB_RS25815	7.92117	6.09487	4.23196	1.9479	0.504486	1.55854	2.55854	107.377	79.1112	64.6452	0	0.607202	3.90151	1.17881	tdcR
ECB_RS25820	40.7141	33.0807	42.5746	2.00382	8.05872	6.8317	17.4779	66.1933	65.303	60.4262	8.28133	5.10065	9.28158	14.7884	NA
ECB_RS25835	32.8084	22.3931	32.1704	3.57512	3.18016	2.40751	9.01076	108.518	92.516	89.5305	3.95594	1.18869	0.535809	4.42677	NA
ECB_RS25855	8.92918	5.4921	2.82369	0.753353	2.63354	1.85124	5.67578	96.6493	86.7911	78.9404	3.38193	2.30757	0.248728	2.0303	NA
ECB_RS25870	3.90506	2.01808	0.365909	2.0293	0.611747	0.275538	1.98637	37.7112	35.2228	30.3814	3.69487	0.931032	1.05045	1.55764	NA
ECB_RS25955	29.1108	26.6186	20.4141	3.37726	5.48957	5.18869	8.64735	61.6117	57.0313	47.0707	2.49727	6.28197	6.26116	6.77123	NA
ECB_RS26050	3.86315	4.49848	0.673795	0	2.6264	2.09313	2.76391	39.1419	27.6283	31.7117	0.812723	0	0.572171	2.07557	NA
ECB_RS26135	1.83431	7.69493	6.47745	84.4686	130.904	118.299	58.0857	11.2856	6.64202	12.3146	104.188	114.316	113.583	83.056	NA
ECB_RS26185	19.9542	9.6688	5.21493	375.28	330.819	357.559	378.602	25.2211	36.4649	42.4072	317.865	349.902	356.572	371.834	NA
