# Supplementary material for: Simulated microgravity triggers a membrane adaptation to stress in E. coli REL606
Source: BMC Microbiol. 2025 Jun 9;25:362. doi: 10.1186/s12866-025-04064-7 (PMC12147273; doi:10.1186/s12866-025-04064-7)
Supplement: Supplementary file 4 — Supplementary Material 4. [file 12866_2025_4064_MOESM4_ESM.xlsx]

## Sheet: DM25 T1 GO Categories
ID	Description	GeneRatio	BgRatio	pvalue	p.adjust	qvalue	geneID	Count	ontology
GO:0090609	single-species submerged biofilm formation	2/4	60/3272	0.00193792	0.0378994	0.0205515	946047/946068	2	BP
GO:0090605	submerged biofilm formation	2/4	71/3272	0.00270843	0.0378994	0.0205515	946047/946068	2	BP
GO:0033554	cellular response to stress	3/4	396/3272	0.00640869	0.0378994	0.0205515	945891/946068/947232	3	BP
GO:0044010	single-species biofilm formation	2/4	122/3272	0.00787626	0.0378994	0.0205515	946047/946068	2	BP
GO:0051703	biological process involved in intraspecies interaction between organisms	2/4	122/3272	0.00787626	0.0378994	0.0205515	946047/946068	2	BP
GO:0042710	biofilm formation	2/4	132/3272	0.00918774	0.0378994	0.0205515	946047/946068	2	BP
GO:0098630	aggregation of unicellular organisms	2/4	132/3272	0.00918774	0.0378994	0.0205515	946047/946068	2	BP
GO:0098743	cell aggregation	2/4	132/3272	0.00918774	0.0378994	0.0205515	946047/946068	2	BP
GO:0070301	cellular response to hydrogen peroxide	1/4	11/3272	0.0133859	0.0490816	0.0266152	946068	1	BP
GO:0044011	single-species biofilm formation on inanimate substrate	1/4	16/3272	0.0194257	0.0641049	0.0347619	946068	1	BP
GO:0034614	cellular response to reactive oxygen species	1/4	18/3272	0.0218339	0.0655017	0.0355193	946068	1	BP
GO:0009289	pilus	1/3	37/2982	0.0367756	0.0688049	0.0362131	946047	1	CC
GO:0042995	cell projection	1/3	70/2982	0.0688049	0.0688049	0.0362131	946047	1	CC
GO:0042542	response to hydrogen peroxide	1/4	23/3272	0.0278349	0.076546	0.0415082	946068	1	BP
GO:0006974	DNA damage response	2/4	270/3272	0.0364037	0.0874589	0.0474259	945891/947232	2	BP
GO:0034599	cellular response to oxidative stress	1/4	32/3272	0.0385671	0.0874589	0.0474259	946068	1	BP
GO:1901701	cellular response to oxygen-containing compound	1/4	33/3272	0.039754	0.0874589	0.0474259	946068	1	BP
GO:0000302	response to reactive oxygen species	1/4	41/3272	0.0492101	0.100538	0.054518	946068	1	BP

## Sheet: DM25_T2 GO Categories
ID	Description	GeneRatio	BgRatio	pvalue	p.adjust	qvalue	geneID	Count	ontology
GO:0019323	pentose catabolic process	3/10	15/3272	9.18162e-06	0.00078962	0.000608887	945294/947511/946017	3	BP
GO:0019321	pentose metabolic process	3/10	21/3272	2.65805e-05	0.00114296	0.000881354	945294/947511/946017	3	BP
GO:0046365	monosaccharide catabolic process	3/10	63/3272	0.000741568	0.0212583	0.0163925	945294/947511/946017	3	BP
GO:0016853	isomerase activity	3/8	122/3212	0.00260347	0.0526815	0.0508331	948995/945294/947511	3	MF
GO:0016854	racemase and epimerase activity	2/8	34/3212	0.00292675	0.0526815	0.0508331	948995/945294	2	MF
GO:0005996	monosaccharide metabolic process	3/10	106/3272	0.00335948	0.0722288	0.0556967	945294/947511/946017	3	BP
GO:0016052	carbohydrate catabolic process	3/10	140/3272	0.00737311	0.126818	0.0977908	945294/947511/946017	3	BP
GO:0044282	small molecule catabolic process	4/10	313/3272	0.0108231	0.155131	0.119624	948995/945294/947511/946017	4	BP
GO:0005975	carbohydrate metabolic process	4/10	356/3272	0.0169723	0.168048	0.129584	945294/947511/946017/948526	4	BP
GO:0090407	organophosphate biosynthetic process	3/10	193/3272	0.0178124	0.168048	0.129584	945294/947511/946017	3	BP
GO:1901137	carbohydrate derivative biosynthetic process	3/10	231/3272	0.0287575	0.168048	0.129584	945294/947511/946017	3	BP
GO:0019290	siderophore biosynthetic process	1/10	10/3272	0.0301864	0.168048	0.129584	1450243	1	BP
GO:1901336	lactone biosynthetic process	1/10	10/3272	0.0301864	0.168048	0.129584	1450243	1	BP
GO:0009237	siderophore metabolic process	1/10	11/3272	0.0331595	0.168048	0.129584	1450243	1	BP
GO:0009712	catechol-containing compound metabolic process	1/10	11/3272	0.0331595	0.168048	0.129584	1450243	1	BP
GO:0016999	antibiotic metabolic process	1/10	11/3272	0.0331595	0.168048	0.129584	1450243	1	BP
GO:0009437	carnitine metabolic process	1/10	12/3272	0.0361243	0.168048	0.129584	948995	1	BP
GO:0018958	phenol-containing compound metabolic process	1/10	12/3272	0.0361243	0.168048	0.129584	1450243	1	BP
GO:0017004	cytochrome complex assembly	1/10	13/3272	0.039081	0.168048	0.129584	948578	1	BP
GO:0019184	nonribosomal peptide biosynthetic process	1/10	13/3272	0.039081	0.168048	0.129584	1450243	1	BP
GO:0042219	cellular modified amino acid catabolic process	1/10	13/3272	0.039081	0.168048	0.129584	948995	1	BP
GO:0044550	secondary metabolite biosynthetic process	1/10	13/3272	0.039081	0.168048	0.129584	1450243	1	BP
GO:0018193	peptidyl-amino acid modification	1/10	14/3272	0.0420295	0.172121	0.132725	948578	1	BP
GO:0019637	organophosphate metabolic process	3/10	275/3272	0.0451971	0.176679	0.13624	945294/947511/946017	3	BP
GO:0006577	amino-acid betaine metabolic process	1/10	16/3272	0.0479021	0.179112	0.138116	948995	1	BP

## Sheet: DM2000 T1 GO Categories
ID	Description	GeneRatio	BgRatio	pvalue	p.adjust	qvalue	geneID	Count	ontology
GO:0045893	positive regulation of DNA-templated transcription	1/1	98/3272	0.0299511	0.10993	0.0661236	944907	1	BP
GO:1902680	positive regulation of RNA biosynthetic process	1/1	98/3272	0.0299511	0.10993	0.0661236	944907	1	BP
GO:0051254	positive regulation of RNA metabolic process	1/1	102/3272	0.0311736	0.10993	0.0661236	944907	1	BP
GO:0045935	positive regulation of nucleobase-containing compound metabolic process	1/1	106/3272	0.0323961	0.10993	0.0661236	944907	1	BP
GO:0051173	positive regulation of nitrogen compound metabolic process	1/1	120/3272	0.0366748	0.10993	0.0661236	944907	1	BP
GO:0010557	positive regulation of macromolecule biosynthetic process	1/1	128/3272	0.0391198	0.10993	0.0661236	944907	1	BP
GO:0031328	positive regulation of cellular biosynthetic process	1/1	128/3272	0.0391198	0.10993	0.0661236	944907	1	BP
GO:0009891	positive regulation of biosynthetic process	1/1	130/3272	0.0397311	0.10993	0.0661236	944907	1	BP
GO:0031325	positive regulation of cellular metabolic process	1/1	137/3272	0.0418704	0.10993	0.0661236	944907	1	BP
GO:0010604	positive regulation of macromolecule metabolic process	1/1	141/3272	0.0430929	0.10993	0.0661236	944907	1	BP
GO:0009893	positive regulation of metabolic process	1/1	145/3272	0.0443154	0.10993	0.0661236	944907	1	BP
GO:0048522	positive regulation of cellular process	1/1	157/3272	0.0479829	0.10993	0.0661236	944907	1	BP

## Sheet: DM2000 T2 Categories
ID	Description	GeneRatio	BgRatio	pvalue	p.adjust	qvalue	geneID	Count	ontology
GO:0070470	plasma membrane respirasome	1/4	24/2982	0.0318224	0.0894957	0.053832	945782	1	CC
GO:0098803	respiratory chain complex	1/4	27/2982	0.0357461	0.0894957	0.053832	945782	1	CC
GO:0070469	respirasome	1/4	29/2982	0.0383553	0.0894957	0.053832	945782	1	CC
GO:0006527	arginine catabolic process	1/3	11/3272	0.0100548	0.117231	0.0860935	948638	1	BP
GO:0051453	regulation of intracellular pH	1/3	11/3272	0.0100548	0.117231	0.0860935	948638	1	BP
GO:0030641	regulation of cellular pH	1/3	13/3272	0.0118756	0.117231	0.0860935	948638	1	BP
GO:0006885	regulation of pH	1/3	15/3272	0.0136943	0.117231	0.0860935	948638	1	BP
GO:0009065	glutamine family amino acid catabolic process	1/3	17/3272	0.0155107	0.117231	0.0860935	948638	1	BP
GO:0042126	nitrate metabolic process	1/3	26/3272	0.0236569	0.117231	0.0860935	945782	1	BP
GO:0042128	nitrate assimilation	1/3	26/3272	0.0236569	0.117231	0.0860935	945782	1	BP
GO:0006525	arginine metabolic process	1/3	27/3272	0.0245592	0.117231	0.0860935	948638	1	BP
GO:0071941	nitrogen cycle metabolic process	1/3	30/3272	0.0272629	0.117231	0.0860935	945782	1	BP
GO:2001057	reactive nitrogen species metabolic process	1/3	30/3272	0.0272629	0.117231	0.0860935	945782	1	BP
GO:0031669	cellular response to nutrient levels	1/3	42/3272	0.0380278	0.131395	0.0964958	948066	1	BP
GO:0019645	anaerobic electron transport chain	1/3	45/3272	0.0407066	0.131395	0.0964958	945782	1	BP
GO:0009064	glutamine family amino acid metabolic process	1/3	54/3272	0.048713	0.131395	0.0964958	948638	1	BP
GO:0043546	molybdopterin cofactor binding	1/4	19/3212	0.023463	0.195114	0.169139	945782	1	MF
GO:0016661	oxidoreductase activity, acting on other nitrogenous compounds as donors	1/4	23/3212	0.0283495	0.195114	0.169139	945782	1	MF
GO:0016831	carboxy-lyase activity	1/4	28/3212	0.0344318	0.195114	0.169139	948638	1	MF
