# Supplementary material for: Simulated microgravity triggers a membrane adaptation to stress in E. coli REL606
Source: BMC Microbiol. 2025 Jun 9;25:362. doi: 10.1186/s12866-025-04064-7 (PMC12147273; doi:10.1186/s12866-025-04064-7)
Supplement: Supplementary file 5 — Supplementary Material 5. [file 12866_2025_4064_MOESM5_ESM.xlsx]

## Sheet: breseq_mutation_called_results
Long_ID	Short_ID	Base_location	Variant_type	Delta_bases	breseq_Annotation	GeneSymbol_REL606	LocusID_REL606_NC_012967.1	Variant_details_NC_012967.1	Fasta_gene_number	basepair substitutions (synonymous or non-synonymous)
Week2-S_D-1	Wk2-Static	141110	del	11	cueO	cueO	ECB_RS00640	AAAATCAACGG, position 1224	lcl|NC_012967.1_gene_123	frameshift
Week2-S_D-1	Wk2-Static	141121	del	-11	cueO	cueO	ECB_RS00640	AAAATCAACGG, position 1224	lcl|NC_012967.1_gene_123	frameshift
Week2-SuG_A-2	Wk2_SuG	2103918	ins	0	ECB_01992	none	ECB_RS23820	CCAG, postion 158	lcl|NC_012967.1_gene_2091	frameshift
Week2-SuG_C-2	Wk2_SuG	673693	snp	0	ybeX	corC	ECB_RS03260	C->T, position 187	lcl|NC_012967.1_gene_644	non synonymous, D63N (GAC→AAC)
Week3-S_D-1	Wk3-Static	4394928	ins	0	yjfO	bsmA	ECB_RS21590	TGTAGTGCC	lcl|NC_012967.1_gene_4261	intergenic
Week3-SuG_C-1	Wk3_SuG	92359	snp	0	fruR,yabB	fruR, mraZ	ECB_RS00420, ECB_RS00430	G-> A, position 26	lcl|NC_012967.1_gene_143_82	intergenic
Week3-SuG_D-2	Wk3_SuG	989982	del	13	ycbC	elyC	ECB_RS04880	AGAAGCTGCAGCA, position 499	lcl|NC_012967.1_gene_973	frameshift
Week3-SuG_D-2	Wk3_SuG	989995	del	-13	ycbC	elyC	ECB_RS04880	AGAAGCTGCAGCA, position 499	lcl|NC_012967.1_gene_973	frameshift
Week3-SuG_D-2	Wk3_SuG	1942429	snp	0	flhA	flhA	ECB_RS09780	G -> C position 1392	lcl|NC_012967.1_gene_1933	non synonymous, I464M (ATC→ATG)
Week4-R_D-1	Wk4-Rotating	1883953	snp	0	yobD,yebN	yobD,mntP	ECB_RS09455, ECB_RS09465	A -> T	lcl|NC_012967.1_gene_1871_1872	intergenic
Week4-R_D-1	Wk4-Rotating	1942429	snp	0	flhA	flhA	ECB_RS09780	G -> C position 1392	lcl|NC_012967.1_gene_1933	non synonymous, I464M (ATC→ATG)
Week4-S_A-1	Wk4-Static	1490167	snp	0	yncB	curA	ECB_RS07470	A -> G position 1031	lcl|NC_012967.1_gene_1478	non synonymous, D344G (GAT→GGT)
Week4-S_D-2	Wk4-Static	1942429	snp	0	flhA	flhA	ECB_RS09780	G -> C position 1392	lcl|NC_012967.1_gene_1933	non synonymous, I464M (ATC→ATG)
Week4-SuG_C-1	Wk4_SuG	92359	snp	0	fruR,yabB	fruR, mraZ	ECB_RS00420, ECB_RS00430	G-> A , position 26	lcl|NC_012967.1_gene_143_82	intergenic
Week4-SuG_C-2	Wk4_SuG	92359	snp	0	fruR,yabB	fruR, mraZ	ECB_RS00420, ECB_RS00430	G-> A , position 26	lcl|NC_012967.1_gene_143_82	intergenic
Week4-SuG_C-2	Wk4_SuG	2441628	snp	0	ypdG	fryC	ECB_RS12080	G-> A, position 2400	lcl|NC_012967.1_gene_2400	non synonymous, F164F (TTC→TTT)
Week4-SuG_D-1	Wk4_SuG	989982	del	13	ycbC	elyC	ECB_RS04880	AGAAGCTGCAGCA, position 499	lcl|NC_012967.1_gene_973	frameshift
Week4-SuG_D-1	Wk4_SuG	989995	del	-13	ycbC	elyC	ECB_RS04880	AGAAGCTGCAGCA, position 499	lcl|NC_012967.1_gene_973	frameshift
Week4-SuG_D-1	Wk4_SuG	1942429	snp	0	flhA	flhA	ECB_RS09780	G -> C position 1392	lcl|NC_012967.1_gene_1933	non synonymous, I464M (ATC→ATG)
Week4-SuG_D-2	Wk4_SuG	989982	del	13	ycbC	elyC	ECB_RS04880	AGAAGCTGCAGCA, position 499	lcl|NC_012967.1_gene_973	frameshift
Week4-SuG_D-2	Wk4_SuG	989995	del	-13	ycbC	elyC	ECB_RS04880	AGAAGCTGCAGCA, position 499	lcl|NC_012967.1_gene_973	frameshift
Week4-SuG_D-2	Wk4_SuG	1942429	snp	0	flhA	flhA	ECB_RS09780	G -> C position 1392	lcl|NC_012967.1_gene_1933	non synonymous, I464M (ATC→ATG)
